# Supplementary material for: Practitioners’ Views on Nicotine Replacement Therapy in Pregnancy during Lapse and for Harm Reduction: A Qualitative Study
Source: Int J Environ Res Public Health. 2019 Nov 29;16(23):4791. doi: 10.3390/ijerph16234791 (PMC6926779; doi:10.3390/ijerph16234791)
Supplement: Supplementary file 1 [file ijerph-16-04791-s001.zip]

Archive with 2 entries (2 files):
- Supplementary Materials, S1 FG1 topic guide.docx
- Supplementary Materials, S2 FG2 topic guide.docx
